# Supplementary material for: Discovery and characterization of a specific inhibitor of serine-threonine kinase cyclin-dependent kinase-like 5 (CDKL5) demonstrates role in hippocampal CA1 physiology
Source: eLife. 2023 Jul 25;12:e88206. doi: 10.7554/eLife.88206 (PMC10406435; doi:10.7554/eLife.88206)
Supplement: Figure 5—figure supplement 1—source data 1. [file elife-88206-fig5-figsupp1-data1.zip]

Archive with 21 entries (15 files):
- Figure S7 -  source data/
- Figure S7 -  source data/Figure S7 -  source data 1/
- Figure S7 -  source data/Figure S7 -  source data 1/Western blot 1  - GSKi - EB2 - labeled.png
- Figure S7 -  source data/Figure S7 -  source data 1/Western blot 1  - GSKi - EB2 - uncropped.jpg
- Figure S7 -  source data/Figure S7 -  source data 1/Western blot 1  - GSKi - EB2 - uncropped.tif
- Figure S7 -  source data/Figure S7 - source data 2/
- Figure S7 -  source data/Figure S7 - source data 2/Western blot 3 - GSKi - pEB2 - labeled.png
- Figure S7 -  source data/Figure S7 - source data 2/Western blot 3 - GSKi - pEB2 - uncropped.jpg
- Figure S7 -  source data/Figure S7 - source data 2/Western blot 3 - GSKi - pEB2 - uncropped.tif
- Figure S7 -  source data/Figure S7 - source data 3/
- Figure S7 -  source data/Figure S7 - source data 3/Western blot 3 - GSKi - phospho bcatenin - labeled.png
- Figure S7 -  source data/Figure S7 - source data 3/Western blot 3 - GSKi - phospho bcatenin - uncropped.jpg
- Figure S7 -  source data/Figure S7 - source data 3/Western blot 3 - GSKi - phospho bcatenin - uncropped.tif
- Figure S7 -  source data/Figure S7 - source data 4/
- Figure S7 -  source data/Figure S7 - source data 4/Western blot 4 - GSKi - total bcatenin - labeled.png
- Figure S7 -  source data/Figure S7 - source data 4/Western blot 4 - GSKi - total bcatenin - uncropped.jpg
- Figure S7 -  source data/Figure S7 - source data 4/Western blot 4 - GSKi - total bcatenin - uncropped.tif
- Figure S7 -  source data/Figure S7 - source data 5/
- Figure S7 -  source data/Figure S7 - source data 5/Westerm blot 5 - GSKi - tubulin - labeled.png
- Figure S7 -  source data/Figure S7 - source data 5/Westerm blot 5 - GSKi - tubulin - uncropped.jpg
- Figure S7 -  source data/Figure S7 - source data 5/Westerm blot 5 - GSKi - tubulin - uncropped.tif
