# Supplementary material for: Discovery and characterization of a specific inhibitor of serine-threonine kinase cyclin-dependent kinase-like 5 (CDKL5) demonstrates role in hippocampal CA1 physiology
Source: eLife. 2023 Jul 25;12:e88206. doi: 10.7554/eLife.88206 (PMC10406435; doi:10.7554/eLife.88206)
Supplement: Figure 6—source data 3. [file elife-88206-fig6-data3.zip]

Archive with 2 entries (2 files):
- fig 6 081122 CDKL5 blotfor paper and 10nM repeat  full blot flattened.tif
- 081122 CDKL5 blotfor paper and 10nM no label inverted.tif
